# Supplementary material for: Glucosinolates from Broccoli By-Products Obtained by Pressurized Liquid Extraction Exert Anti-Inflammatory Activity on Non-Malignant Colonic Myofibroblasts
Source: Plants (Basel). 2025 Jun 3;14(11):1700. doi: 10.3390/plants14111700 (PMC12157804; doi:10.3390/plants14111700)
Supplement: Supplementary file 1 [file plants-14-01700-s001.zip]

Archive with 1 entries (1 files):
- plants-3645274-supplementary.pdf
